# Supplementary material for: Influence of Different Vegetation Types on Soil Physicochemical Parameters and Fungal Communities
Source: Microorganisms. 2022 Apr 16;10(4):829. doi: 10.3390/microorganisms10040829 (PMC9026879; doi:10.3390/microorganisms10040829)
Supplement: Supplementary file 1 [file microorganisms-10-00829-s001.zip]

Archive with 1 entries (1 files):
- microorganisms-1625020-supplementary.pdf
